# Supplementary material for: Petasites japonicus Leaves Alleviate Depression in Dextran Sulfate Sodium-Induced Colitis Mice Through the BDNF/TrkB Pathway and Modulation of Inflammation
Source: Int J Mol Sci. 2026 Apr 4;27(7):3274. doi: 10.3390/ijms27073274 (PMC13073347; doi:10.3390/ijms27073274)
Supplement: Supplementary file 1 [file ijms-27-03274-s001.zip]

Archive with 1 entries (1 files):
- ijms-4182228-supplementary.pdf
